# Supplementary material for: Large-scale identification of wheat genes resistant to cereal cyst nematode Heterodera avenae using comparative transcriptomic analysis
Source: BMC Genomics. 2015 Oct 16;16:801. doi: 10.1186/s12864-015-2037-8 (PMC4609135; doi:10.1186/s12864-015-2037-8)
Supplement: Additional file 6: Table S4. — Identification of ROS-producing genes and primers used for qRT-PCR assay. (XLSX 11 kb) [file 12864_2015_2037_MOESM6_ESM.xlsx]

## Sheet: overlap_CNvs0
Table S3. Additional rescued candidate resistance genes
Ca	Ib
	U_U	U_F	U_D	F_U	F_F	F_D	D_U	D_F	D_D
U_U	1	0	0	0	0	0	0	1	0
U_F	1	8	7	0	7	0	1	1	1
U_D	0	0	3	0	5	3	3	6	0
F_U	0	0	0	1	3	1	1	0	0
F_F	0	15	14	8	461	7	6	33	2
F_D	0	0	0	0	13	0	1	7	1
D_U	0	0	0	0	1	0	2	2	0
D_F	0	1	1	2	13	2	1	9	2
D_D	0	0	1	0	0	0	0	8	1
668c	2	24	26	11	503	13	15	67	7
487d	1	8	3	1	462	0	2	9	1
182e	1	16	23	10	42	13	13	58	6
a Expression tendency of overlaping genes in WEN19 during three time points with the scales of altered expression level as a standard
b Expression tendency of overlaping genes in VP1620 during three time points with the scales of altered expression level as a standard
c Total numbers of genes displaying expression profiles of each Ib combined with nine Ca
d Total numbers of genes displaying similar expression profiles on the diagonal line
e Total numbers of genes displaying uncoordinated expression profiles outside the diagonal line
