# Supplementary material for: Large-scale identification of wheat genes resistant to cereal cyst nematode Heterodera avenae using comparative transcriptomic analysis
Source: BMC Genomics. 2015 Oct 16;16:801. doi: 10.1186/s12864-015-2037-8 (PMC4609135; doi:10.1186/s12864-015-2037-8)
Supplement: Additional file 7: Table S5. — Additional rescued candidate resistance genes. (XLSX 11 kb) [file 12864_2015_2037_MOESM7_ESM.xlsx]

## Sheet: Sheet1
Table S4. Identification of ROS-producing genes and primers for qRT-PCR assay
Transcript ID	Putative wheat ID	Name	I_CN	C_CN	qRT-PCR primer (5'-3')
Unigene21689_All	Traes_1AL_03AFAB189.1	Class III Peroxidase (POX1)	F_F	F_F	F:GTAAGTGCCGTTCAGAAGAAGC R:AAGCGTTCCGAGACGATGTT
CL41.Contig2_All	Traes_1BL_4831B07DA.1	Class III Peroxidase (POX2)	F_F	F_D	F:CGGGCTGGGCATGATGTTGT R:CGCCGTCGTGCTGACTGGTG
CL16183.Contig2_All	Traes_2AL_C4CDAA081.1	Class III Peroxidase (POX3)	F_F	F_F	F:GTAGGTGGTGTCGGGCTTGG R:CTTGCTGCCTTGGTTGTGGT
Unigene15538_All	Traes_2BL_1B580814E.1	Class III Peroxidase (POX4)	F_F	F_F	F:ACTGCCGCTTCGTCAACTAG R:ATGGGACAAAATGAGATCAAAA
CL22156.Contig3_All	Traes_2BL_2B45081D4.2	Class III Peroxidase (POX5)	F_F	F_D	F:CTGCTTGTGCGGAGGTAGGT R:CCAGGGACAGCGTCAGGGTC
CL21833.Contig1_All	Traes_2BL_C6A0AF0E7.1	Class III Peroxidase (POX6)	D_F	D_F	F:TGCACTACCACGACTGCTTCG R:GTTGGGCTTGGCGTTCTTCT
CL18196.Contig3_All	Traes_2BS_9C71D6F5F.1	Class III Peroxidase (POX7)	F_F	F_F	F:GAGCGTGGAGGCGTTGGAG R:GGGTCAGGGCTACGACGTG
Unigene10209_All	Traes_2DL_F2BDA23BC.1	Class III Peroxidase (POX8)	F_F	F_F	F:ACACTGGACGCCTCCCTCG R:TAGTACCCGCCGTCGAACC
CL4060.Contig3_All	Traes_4AL_596BAB8B9.1	Class III Peroxidase (POX9)	F_F	F_F	F:TTGATGGCGTCAATCAGCT R:TGTGATGCTTCCGTCCTCC
CL7763.Contig2_All	Traes_4AL_A73AD2DAD.2	Class III Peroxidase (POX10)	D_F	D_D	F:GCCACTTTCCGCCTGATAT R:CCTCTACTTCCACGACTGCTT
CL6534.Contig2_All	Traes_4BS_0742E3F1D.1	Class III Peroxidase (POX11)	F_F	F_F	F:GCCAGCCGTTGAAGCAAAT R:CGAAAGGAAGATGGCGACTAA
Unigene26314_All	Traes_4DL_EAD3F2C03.1	Class III Peroxidase (POX12)	F_F	F_F	F:CGGGAACGTGGGCGAGATC R:CAGGCAGAAGCCGCGAATC
Unigene37934_All	Traes_5BL_881FB6FDE.1	Class III Peroxidase (POX13)	F_F	F_F	F:CAATGAGATACACTGCGTTCC R:TCCATGACTGCTTCCCACA
CL6067.Contig1_All	Traes_5BL_304FAFA26.3	Lipoxygenase (LOX1)	D_F	D_F	F:CACGCTGCCCGAGGTAAAT R:ATCCGCACCATCACCAACC
CL21629.Contig6_All	Traes_5BL_94BDB613C.1	Lipoxygenase (LOX2)	D_F	D_D	F:CACGTCGCTCTGAAGCACA R:CTTGAGGACTACCCTTACGC
CL21629.Contig5_All	Traes_5BL_94BDB613C.1	Lipoxygenase (LOX3)	D_F	D_D	F:CACGTCGCTCTGAAGCACA R:ACTTGAGGACTACCCTTACGC
CL21629.Contig3_All	Traes_5BL_B01A5A4F1.1	Lipoxygenase (LOX4)	D_F	D_F	F:GTCGTCGCGGTACGGCTTCA R:TCGTCGCCAACTCCTGGGT
CL21629.Contig4_All	Traes_5BL_B01A5A4F1.1	Lipoxygenase (LOX5)	D_F	D_F	F:GTAGTCGTAGATGCGGTCGTG R:TACCTTCCGTCGCAAACCC
Unigene6037_All	Traes_5DS_E8892706A.1	Lipoxygenase (LOX6)	D_F	D_F	F:GAGATATTCGGAGAAAGGTCG R:TTGGGTGTCAAATGAGCACTA
Refer gene	Ref to Simonetti et al, Mol Plant Microbe Interact, 2009, 22(9): 1081-1092.				F:GAAGCTGCAGGTATCCATGAGACC R:AGGCAGTGATCTCCTTGCTCATC
