# Supplementary material for: Large-scale identification of wheat genes resistant to cereal cyst nematode Heterodera avenae using comparative transcriptomic analysis
Source: BMC Genomics. 2015 Oct 16;16:801. doi: 10.1186/s12864-015-2037-8 (PMC4609135; doi:10.1186/s12864-015-2037-8)
Supplement: Additional file 8: Table S6. — KEGG enrichment analysis of the rescued genes exhibiting uncoordinated expression profiles. (XLSX 16 kb) [file 12864_2015_2037_MOESM8_ESM.xlsx]

## Sheet: 趋势不同基因kegg 分类
Table S5. KEGG enrichment analysis of the rescued genes exhibiting uncoordinated expression profiles
Level 1	Level 2	Level 3	Transcript Number	Transcript
Cellular	Transport	Endocytosis [PATH:ko04144]	7	Unigene16228_All(K01115 PLD1_2; phospholipase D1/2 [EC:3.1.4.4]), Unigene15027_All(K01115 PLD1_2; phospholipase D1/2 [EC:3.1.4.4]), Unigene6278_All(K01115 PLD1_2; phospholipase D1/2 [EC:3.1.4.4]), CL16629.Contig1_All(K01115 PLD1_2; phospholipase D1/2 [EC:3.1.4.4]), CL4626.Contig1_All(K01115 PLD1_2; phospholipase D1/2 [EC:3.1.4.4]), Unigene14713_All(K01115 PLD1_2; phospholipase D1/2 [EC:3.1.4.4]),…
Cellular	Transport	Lysosome [PATH:ko04142]	1	Unigene30534_All(K01365 CTSL; cathepsin L [EC:3.4.22.15])
Cellular	Transport	Phagosome [PATH:ko04145]	1	Unigene30534_All(K01365 CTSL; cathepsin L [EC:3.4.22.15])
Environmental	Signal	cAMP signaling pathway [PATH:ko04024]	7	Unigene16228_All(K01115 PLD1_2; phospholipase D1/2 [EC:3.1.4.4]), Unigene15027_All(K01115 PLD1_2; phospholipase D1/2 [EC:3.1.4.4]), Unigene6278_All(K01115 PLD1_2; phospholipase D1/2 [EC:3.1.4.4]), CL16629.Contig1_All(K01115 PLD1_2; phospholipase D1/2 [EC:3.1.4.4]), CL4626.Contig1_All(K01115 PLD1_2; phospholipase D1/2 [EC:3.1.4.4]), Unigene14713_All(K01115 PLD1_2; phospholipase D1/2 [EC:3.1.4.4]),…
Environmental	Signal	Ras signaling pathway [PATH:ko04014]	7	Unigene16228_All(K01115 PLD1_2; phospholipase D1/2 [EC:3.1.4.4]), Unigene15027_All(K01115 PLD1_2; phospholipase D1/2 [EC:3.1.4.4]), Unigene6278_All(K01115 PLD1_2; phospholipase D1/2 [EC:3.1.4.4]), CL16629.Contig1_All(K01115 PLD1_2; phospholipase D1/2 [EC:3.1.4.4]), CL4626.Contig1_All(K01115 PLD1_2; phospholipase D1/2 [EC:3.1.4.4]), Unigene14713_All(K01115 PLD1_2; phospholipase D1/2 [EC:3.1.4.4]),…
Environmental	Signal	Plant hormone signal transduction [PATH:ko04075]	3	Unigene4655_All(K14494 DELLA; DELLA protein), Unigene12334_All(K12126 PIF3; phytochrome-interacting factor 3), CL3256.Contig1_All(K13415 BRI1; protein brassinosteroid insensitive 1 [EC:2.7.10.1 2.7.11.1])
Environmental	Signal	AMPK signaling pathway [PATH:ko04152]	2	Unigene213_All(K11262 ACAC; acetyl-CoA carboxylase / biotin carboxylase [EC:6.4.1.2 6.3.4.14]), Unigene31771_All(K03234 EEF2; elongation factor 2)
Environmental	Signal	MAPK signaling pathway - yeast [PATH:ko04011]	1	CL16584.Contig3_All(K09291 TPR; nucleoprotein TPR)
Genetic	Replication	Fanconi anemia pathway [PATH:ko03460]	1	CL22666.Contig2_All(K10990 RMI1, BRAP75; RecQ-mediated genome instability protein 1)
Genetic	Transcription	Spliceosome [PATH:ko03040]	2	CL1433.Contig6_All(K12843 PRPF3, PRP3; U4/U6 small nuclear ribonucleoprotein PRP3), CL1971.Contig1_All(K11086 SNRPB, SMB; small nuclear ribonucleoprotein B and B')
Genetic	Transcription	RNA polymerase [PATH:ko03020]	1	Unigene15515_All(K03013 RPB5, POLR2E; DNA-directed RNA polymerases I, II, and III subunit RPABC1)
Genetic	Translation	RNA transport [PATH:ko03013]	14	Unigene20494_All(K03231 EEF1A; elongation factor 1-alpha), Unigene37665_All(K03239 EIF2B1; translation initiation factor eIF-2B subunit alpha), CL231.Contig5_All(K03239 EIF2B1; translation initiation factor eIF-2B subunit alpha), CL22788.Contig2_All(K13171 SRRM1, SRM160; serine/arginine repetitive matrix protein 1), CL16584.Contig3_All(K09291 TPR; nucleoprotein TPR), CL15401.Contig4_All(K14325 RN…
Genetic	Translation	Ribosome [PATH:ko03010]	9	Unigene3442_All(K02995 RP-S8e, RPS8; small subunit ribosomal protein S8e), Unigene11354_All(K02930 RP-L4e, RPL4; large subunit ribosomal protein L4e), Unigene19500_All(K02937 RP-L7e, RPL7; large subunit ribosomal protein L7e), Unigene31801_All(K02975 RP-S25e, RPS25; small subunit ribosomal protein S25e), Unigene9875_All(K02889 RP-L21e, RPL21; large subunit ribosomal protein L21e), Unigene33787_Al…
Genetic	Translation	mRNA surveillance pathway [PATH:ko03015]	6	CL22788.Contig2_All(K13171 SRRM1, SRM160; serine/arginine repetitive matrix protein 1), CL15401.Contig4_All(K14325 RNPS1; RNA-binding protein with serine-rich domain 1), CL5309.Contig7_All(K13171 SRRM1, SRM160; serine/arginine repetitive matrix protein 1), CL20370.Contig1_All(K14325 RNPS1; RNA-binding protein with serine-rich domain 1), Unigene1411_All(K14325 RNPS1; RNA-binding protein with serin…
Human	Cancers	Viral carcinogenesis [PATH:ko05203]	2	Unigene29744_All(K11254 H4; histone H4), Unigene37507_All(K11252 H2B; histone H2B)
Human	Cancers	MicroRNAs in cancer [PATH:ko05206]	1	CL17955.Contig2_All(K00558 DNMT1, dcm; DNA (cytosine-5)-methyltransferase 1 [EC:2.1.1.37])
Human	Cancers	Pathways in cancer [PATH:ko05200]	1	CL16584.Contig3_All(K09291 TPR; nucleoprotein TPR)
Human	Cancers	Proteoglycans in cancer [PATH:ko05205]	1	Unigene30534_All(K01365 CTSL; cathepsin L [EC:3.4.22.15])
Human	Cancers	Thyroid cancer [PATH:ko05216]	1	CL16584.Contig3_All(K09291 TPR; nucleoprotein TPR)
Human	Cancers	Transcriptional misregulation in cancers [PATH:ko05202]	1	Unigene31789_All(K11253 H3; histone H3)
Human	Immune	Systemic lupus erythematosus [PATH:ko05322]	4	Unigene29744_All(K11254 H4; histone H4), Unigene31789_All(K11253 H3; histone H3), Unigene37507_All(K11252 H2B; histone H2B), CL1971.Contig1_All(K11086 SNRPB, SMB; small nuclear ribonucleoprotein B and B')
Human	Immune	Rheumatoid arthritis [PATH:ko05323]	1	Unigene30534_All(K01365 CTSL; cathepsin L [EC:3.4.22.15])
Human	Infectious	Legionellosis [PATH:ko05134]	2	Unigene20494_All(K03231 EEF1A; elongation factor 1-alpha), Unigene36809_All(K03231 EEF1A; elongation factor 1-alpha)
Human	Infectious	Epstein-Barr virus infection [PATH:ko05169]	1	Unigene15515_All(K03013 RPB5, POLR2E; DNA-directed RNA polymerases I, II, and III subunit RPABC1)
Human	Infectious	Tuberculosis [PATH:ko05152]	1	Unigene36657_All(K01078 E3.1.3.2; acid phosphatase [EC:3.1.3.2])
Human	Neurodegenerative	Huntington's disease [PATH:ko05016]	1	Unigene15515_All(K03013 RPB5, POLR2E; DNA-directed RNA polymerases I, II, and III subunit RPABC1)
Human	Substance	Alcoholism [PATH:ko05034]	3	Unigene29744_All(K11254 H4; histone H4), Unigene31789_All(K11253 H3; histone H3), Unigene37507_All(K11252 H2B; histone H2B)
Metabolism	Amino	Phenylalanine metabolism [PATH:ko00360]	4	CL22851.Contig2_All(K10775 E4.3.1.24; phenylalanine ammonia-lyase [EC:4.3.1.24]), Unigene13834_All(K00430 E1.11.1.7; peroxidase [EC:1.11.1.7]), CL22851.Contig1_All(K10775 E4.3.1.24; phenylalanine ammonia-lyase [EC:4.3.1.24]), CL6842.Contig1_All(K10775 E4.3.1.24; phenylalanine ammonia-lyase [EC:4.3.1.24])
Metabolism	Amino	Arginine and proline metabolism [PATH:ko00330]	1	CL14279.Contig2_All(K01581 E4.1.1.17, ODC1, speC, speF; ornithine decarboxylase [EC:4.1.1.17])
Metabolism	Amino	Cysteine and methionine metabolism [PATH:ko00270]	1	CL17955.Contig2_All(K00558 DNMT1, dcm; DNA (cytosine-5)-methyltransferase 1 [EC:2.1.1.37])
Metabolism	Amino	Valine, leucine and isoleucine biosynthesis [PATH:ko00290]	1	Unigene6777_All(K00826 E2.6.1.42, ilvE; branched-chain amino acid aminotransferase [EC:2.6.1.42])
Metabolism	Amino	Valine, leucine and isoleucine degradation [PATH:ko00280]	1	Unigene6777_All(K00826 E2.6.1.42, ilvE; branched-chain amino acid aminotransferase [EC:2.6.1.42])
Metabolism	Biosynthesis	Phenylpropanoid biosynthesis [PATH:ko00940]	5	CL22851.Contig2_All(K10775 E4.3.1.24; phenylalanine ammonia-lyase [EC:4.3.1.24]), Unigene13834_All(K00430 E1.11.1.7; peroxidase [EC:1.11.1.7]), CL22851.Contig1_All(K10775 E4.3.1.24; phenylalanine ammonia-lyase [EC:4.3.1.24]), CL6842.Contig1_All(K10775 E4.3.1.24; phenylalanine ammonia-lyase [EC:4.3.1.24]), CL2927.Contig8_All(K09755 CYP84A, F5H; ferulate-5-hydroxylase [EC:1.14.-.-])
Metabolism	Biosynthesis	Stilbenoid, diarylheptanoid and gingerol biosynthesis [PATH:ko00945]	2	CL7007.Contig3_All(K00517 E1.14.-.-; [EC:1.14.-.-]), CL11083.Contig2_All(K00517 E1.14.-.-; [EC:1.14.-.-])
Metabolism	Biosynthesis	Aflatoxin biosynthesis [PATH:ko00254]	1	Unigene213_All(K11262 ACAC; acetyl-CoA carboxylase / biotin carboxylase [EC:6.4.1.2 6.3.4.14])
Metabolism	Biosynthesis	Benzoxazinoid biosynthesis [PATH:ko00402]	1	CL2590.Contig2_All(K13229 BX6; 2,4-dihydroxy-1,4-benzoxazin-3-one-glucoside dioxygenase [EC:1.14.20.2])
Metabolism	Biosynthesis	Flavone and flavonol biosynthesis [PATH:ko00944]	1	CL7388.Contig2_All(K10757 E2.4.1.91; flavonol 3-O-glucosyltransferase [EC:2.4.1.91])
Metabolism	Biosynthesis	Flavonoid biosynthesis [PATH:ko00941]	1	CL7943.Contig2_All(K05278 FLS; flavonol synthase [EC:1.14.11.23])
Metabolism	Carbohydrate	Pentose and glucuronate interconversions [PATH:ko00040]	3	Unigene37064_All(K01051 E3.1.1.11; pectinesterase [EC:3.1.1.11]), Unigene20977_All(K01728 E4.2.2.2, pel; pectate lyase [EC:4.2.2.2]), Unigene18607_All(K01051 E3.1.1.11; pectinesterase [EC:3.1.1.11])
Metabolism	Carbohydrate	Starch and sucrose metabolism [PATH:ko00500]	2	Unigene37064_All(K01051 E3.1.1.11; pectinesterase [EC:3.1.1.11]), Unigene18607_All(K01051 E3.1.1.11; pectinesterase [EC:3.1.1.11])
Metabolism	Carbohydrate	Citrate cycle (TCA cycle) [PATH:ko00020]	1	CL5266.Contig3_All(K00030 IDH3; isocitrate dehydrogenase (NAD+) [EC:1.1.1.41])
Metabolism	Carbohydrate	Glycolysis / Gluconeogenesis [PATH:ko00010]	1	CL5006.Contig1_All(K01568 E4.1.1.1, pdc; pyruvate decarboxylase [EC:4.1.1.1])
Metabolism	Carbohydrate	Propanoate metabolism [PATH:ko00640]	1	Unigene213_All(K11262 ACAC; acetyl-CoA carboxylase / biotin carboxylase [EC:6.4.1.2 6.3.4.14])
Metabolism	Carbohydrate	Pyruvate metabolism [PATH:ko00620]	1	Unigene213_All(K11262 ACAC; acetyl-CoA carboxylase / biotin carboxylase [EC:6.4.1.2 6.3.4.14])
Metabolism	Energy	Oxidative phosphorylation [PATH:ko00190]	1	CL17955.Contig3_All(K02140 ATPeFG, ATP5L, ATP20; F-type H+-transporting ATPase subunit g)
Metabolism	Lipid	Ether lipid metabolism [PATH:ko00565]	7	Unigene16228_All(K01115 PLD1_2; phospholipase D1/2 [EC:3.1.4.4]), Unigene15027_All(K01115 PLD1_2; phospholipase D1/2 [EC:3.1.4.4]), Unigene6278_All(K01115 PLD1_2; phospholipase D1/2 [EC:3.1.4.4]), CL16629.Contig1_All(K01115 PLD1_2; phospholipase D1/2 [EC:3.1.4.4]), CL4626.Contig1_All(K01115 PLD1_2; phospholipase D1/2 [EC:3.1.4.4]), Unigene14713_All(K01115 PLD1_2; phospholipase D1/2 [EC:3.1.4.4]),…
Metabolism	Lipid	Glycerophospholipid metabolism [PATH:ko00564]	7	Unigene16228_All(K01115 PLD1_2; phospholipase D1/2 [EC:3.1.4.4]), Unigene15027_All(K01115 PLD1_2; phospholipase D1/2 [EC:3.1.4.4]), Unigene6278_All(K01115 PLD1_2; phospholipase D1/2 [EC:3.1.4.4]), CL16629.Contig1_All(K01115 PLD1_2; phospholipase D1/2 [EC:3.1.4.4]), CL4626.Contig1_All(K01115 PLD1_2; phospholipase D1/2 [EC:3.1.4.4]), Unigene14713_All(K01115 PLD1_2; phospholipase D1/2 [EC:3.1.4.4]),…
Metabolism	Lipid	alpha-Linolenic acid metabolism [PATH:ko00592]	2	Unigene6037_All(K00454 LOX2S; lipoxygenase [EC:1.13.11.12]), CL22258.Contig1_All(K05894 E1.3.1.42; 12-oxophytodienoic acid reductase [EC:1.3.1.42])
Metabolism	Lipid	Linoleic acid metabolism [PATH:ko00591]	2	Unigene6037_All(K00454 LOX2S; lipoxygenase [EC:1.13.11.12]), CL6067.Contig1_All(K15718 LOX1_5; linoleate 9S-lipoxygenase [EC:1.13.11.58])
Metabolism	Lipid	Fatty acid biosynthesis [PATH:ko00061]	1	Unigene213_All(K11262 ACAC; acetyl-CoA carboxylase / biotin carboxylase [EC:6.4.1.2 6.3.4.14])
Metabolism	Metabolism	Diterpenoid biosynthesis [PATH:ko00904]	4	CL6542.Contig1_All(K12929 E4.2.3.8; casbene synthase [EC:4.2.3.8]), Unigene27207_All(K04123 KAO; ent-kaurenoic acid hydroxylase [EC:1.14.13.79]), CL2746.Contig6_All(K04123 KAO; ent-kaurenoic acid hydroxylase [EC:1.14.13.79]), CL2746.Contig9_All(K04123 KAO; ent-kaurenoic acid hydroxylase [EC:1.14.13.79])
Metabolism	Metabolism	Carotenoid biosynthesis [PATH:ko00906]	2	Unigene27677_All(K00514 ZDS, crtQ; zeta-carotene desaturase [EC:1.3.5.6]), CL1559.Contig1_All(K00514 ZDS, crtQ; zeta-carotene desaturase [EC:1.3.5.6])
Metabolism	Metabolism	Limonene and pinene degradation [PATH:ko00903]	2	CL7007.Contig3_All(K00517 E1.14.-.-; [EC:1.14.-.-]), CL11083.Contig2_All(K00517 E1.14.-.-; [EC:1.14.-.-])
Metabolism	Metabolism	Sesquiterpenoid and triterpenoid biosynthesis [PATH:ko00909]	2	Unigene23229_All(K14174 TPS10; beta-farnesene synthase [EC:4.2.3.47]), CL6542.Contig2_All(K14181 TPS1; valencene/7-epi-alpha-selinene synthase [EC:4.2.3.73 4.2.3.86])
Metabolism	Metabolism	Glutathione metabolism [PATH:ko00480]	1	CL14279.Contig2_All(K01581 E4.1.1.17, ODC1, speC, speF; ornithine decarboxylase [EC:4.1.1.17])
Metabolism	Metabolism	Pantothenate and CoA biosynthesis [PATH:ko00770]	1	Unigene6777_All(K00826 E2.6.1.42, ilvE; branched-chain amino acid aminotransferase [EC:2.6.1.42])
Metabolism	Metabolism	Porphyrin and chlorophyll metabolism [PATH:ko00860]	1	CL14972.Contig3_All(K10960 chlP, bchP; geranylgeranyl reductase [EC:1.3.1.83])
Metabolism	Metabolism	Riboflavin metabolism [PATH:ko00740]	1	Unigene36657_All(K01078 E3.1.3.2; acid phosphatase [EC:3.1.3.2])
Metabolism	Metabolism	Terpenoid backbone biosynthesis [PATH:ko00900]	1	CL14972.Contig3_All(K10960 chlP, bchP; geranylgeranyl reductase [EC:1.3.1.83])
Metabolism	Nucleotide	Purine metabolism [PATH:ko00230]	1	Unigene15515_All(K03013 RPB5, POLR2E; DNA-directed RNA polymerases I, II, and III subunit RPABC1)
Metabolism	Nucleotide	Pyrimidine metabolism [PATH:ko00240]	1	Unigene15515_All(K03013 RPB5, POLR2E; DNA-directed RNA polymerases I, II, and III subunit RPABC1)
Metabolism	Overview	2-Oxocarboxylic acid metabolism [PATH:ko01210]	2	CL5266.Contig3_All(K00030 IDH3; isocitrate dehydrogenase (NAD+) [EC:1.1.1.41]), Unigene6777_All(K00826 E2.6.1.42, ilvE; branched-chain amino acid aminotransferase [EC:2.6.1.42])
Metabolism	Overview	Biosynthesis of amino acids [PATH:ko01230]	2	CL5266.Contig3_All(K00030 IDH3; isocitrate dehydrogenase (NAD+) [EC:1.1.1.41]), Unigene6777_All(K00826 E2.6.1.42, ilvE; branched-chain amino acid aminotransferase [EC:2.6.1.42])
Metabolism	Overview	Carbon metabolism [PATH:ko01200]	1	CL5266.Contig3_All(K00030 IDH3; isocitrate dehydrogenase (NAD+) [EC:1.1.1.41])
Metabolism	Overview	Fatty acid metabolism [PATH:ko01212]	1	Unigene213_All(K11262 ACAC; acetyl-CoA carboxylase / biotin carboxylase [EC:6.4.1.2 6.3.4.14])
Metabolism	Xenobiotics	Aminobenzoate degradation [PATH:ko00627]	3	Unigene36657_All(K01078 E3.1.3.2; acid phosphatase [EC:3.1.3.2]), CL7007.Contig3_All(K00517 E1.14.-.-; [EC:1.14.-.-]), CL11083.Contig2_All(K00517 E1.14.-.-; [EC:1.14.-.-])
Metabolism	Xenobiotics	Bisphenol degradation [PATH:ko00363]	2	CL7007.Contig3_All(K00517 E1.14.-.-; [EC:1.14.-.-]), CL11083.Contig2_All(K00517 E1.14.-.-; [EC:1.14.-.-])
Metabolism	Xenobiotics	Polycyclic aromatic hydrocarbon degradation [PATH:ko00624]	2	CL7007.Contig3_All(K00517 E1.14.-.-; [EC:1.14.-.-]), CL11083.Contig2_All(K00517 E1.14.-.-; [EC:1.14.-.-])
Organismal	Endocrine	GnRH signaling pathway [PATH:ko04912]	7	Unigene16228_All(K01115 PLD1_2; phospholipase D1/2 [EC:3.1.4.4]), Unigene15027_All(K01115 PLD1_2; phospholipase D1/2 [EC:3.1.4.4]), Unigene6278_All(K01115 PLD1_2; phospholipase D1/2 [EC:3.1.4.4]), CL16629.Contig1_All(K01115 PLD1_2; phospholipase D1/2 [EC:3.1.4.4]), CL4626.Contig1_All(K01115 PLD1_2; phospholipase D1/2 [EC:3.1.4.4]), Unigene14713_All(K01115 PLD1_2; phospholipase D1/2 [EC:3.1.4.4]),…
Organismal	Endocrine	Insulin signaling pathway [PATH:ko04910]	1	Unigene213_All(K11262 ACAC; acetyl-CoA carboxylase / biotin carboxylase [EC:6.4.1.2 6.3.4.14])
Organismal	Endocrine	Oxytocin signaling pathway [PATH:ko04921]	1	Unigene31771_All(K03234 EEF2; elongation factor 2)
Organismal	Environmental	Circadian rhythm - plant [PATH:ko04712]	1	Unigene12334_All(K12126 PIF3; phytochrome-interacting factor 3)
Organismal	Environmental	Plant-pathogen interaction [PATH:ko04626]	1	Unigene37473_All(K13420 FLS2; LRR receptor-like serine/threonine-protein kinase FLS2 [EC:2.7.11.1])
Organismal	Immune	Fc gamma R-mediated phagocytosis [PATH:ko04666]	7	Unigene16228_All(K01115 PLD1_2; phospholipase D1/2 [EC:3.1.4.4]), Unigene15027_All(K01115 PLD1_2; phospholipase D1/2 [EC:3.1.4.4]), Unigene6278_All(K01115 PLD1_2; phospholipase D1/2 [EC:3.1.4.4]), CL16629.Contig1_All(K01115 PLD1_2; phospholipase D1/2 [EC:3.1.4.4]), CL4626.Contig1_All(K01115 PLD1_2; phospholipase D1/2 [EC:3.1.4.4]), Unigene14713_All(K01115 PLD1_2; phospholipase D1/2 [EC:3.1.4.4]),…
Organismal	Immune	Antigen processing and presentation [PATH:ko04612]	1	Unigene30534_All(K01365 CTSL; cathepsin L [EC:3.4.22.15])
Organismal	Immune	Cytosolic DNA-sensing pathway [PATH:ko04623]	1	Unigene15515_All(K03013 RPB5, POLR2E; DNA-directed RNA polymerases I, II, and III subunit RPABC1)
Organismal	Nervous	Glutamatergic synapse [PATH:ko04724]	7	Unigene16228_All(K01115 PLD1_2; phospholipase D1/2 [EC:3.1.4.4]), Unigene15027_All(K01115 PLD1_2; phospholipase D1/2 [EC:3.1.4.4]), Unigene6278_All(K01115 PLD1_2; phospholipase D1/2 [EC:3.1.4.4]), CL16629.Contig1_All(K01115 PLD1_2; phospholipase D1/2 [EC:3.1.4.4]), CL4626.Contig1_All(K01115 PLD1_2; phospholipase D1/2 [EC:3.1.4.4]), Unigene14713_All(K01115 PLD1_2; phospholipase D1/2 [EC:3.1.4.4]),…
